# Supplementary material for: Detailed airflow dynamics and temperature data of axisymmetric and anisothermal jets developing in a room
Source: Data Brief. 2020 Mar 5;29:105382. doi: 10.1016/j.dib.2020.105382 (PMC7078289; doi:10.1016/j.dib.2020.105382)
Supplement: Supplementary file 1 [file mmc1.xml]

<?xml version="1.0" encoding="utf-8" standalone="no"?>
<data>
  <datasets>
    <author>teddy.gresse@insa-lyon.fr</author>
    <type>1</type>
    <dataset>
      <name>Detailed airflow dynamics and temperature data of axisymmetric and anisothermal jets developing in a room</name>
      <caption />
      <description>The dataset contains raw data about air temperature, velocity and turbulent quantities of axisymmetric and anisothermal jets developing near the ceiling of a thermally controlled room called MINIBAT. These data are measured over five vertical sampling plans, one median plan and four transversal plans, for three cases of air jet temperature: an isothermal case (Re=13360), a hot case (Re=21600) and a cold case (Re=11760). Read the associated Data In Brief article (https://doi.org/10.1016/j.dib.2020.105382) for more detailed information.</description>
      <filetype>
        <name />
      </filetype>
      <filesize />
      <source>0</source>
      <sourcename>Original Data</sourcename>
      <access>
        <type>1</type>
        <name>Data available in data repository</name>
        <reponame>Mendeley Data</reponame>
        <PersistentId>10.17632/hp2cx64vw6.1</PersistentId>
        <deeplinkurl>https://data.mendeley.com/datasets/hp2cx64vw6</deeplinkurl>
      </access>
    </dataset>
  </datasets>
</data>
